# Supplementary material for: Impact of Cold Storage on Bioactive Compounds and Their Stability of 36 Organically Grown Beetroot Genotypes
Source: Foods. 2021 Jun 4;10(6):1281. doi: 10.3390/foods10061281 (PMC8230214; doi:10.3390/foods10061281)
Supplement: Supplementary file 1 [file foods-10-01281-s001.zip]

Archive with 1 entries (1 files):
- foods-1237524-supplementary.pdf
